# Supplementary material for: Seeing Beyond the Microscope: Artificial Intelligence and Fluorescence Confocal Digital Imaging in Pediatric Surgical Pathology
Source: Children (Basel). 2025 Nov 26;12(12):1608. doi: 10.3390/children12121608 (PMC12731743; doi:10.3390/children12121608)
Supplement: Supplementary file 1 [file children-12-01608-s001.zip]

Archive with 1 entries (1 files):
- children-3938697-supplementary.pdf
